# Supplementary material for: Sample Preparation Strategies for Antibody-Free Quantitative Analysis of High Mobility Group Box 1 Protein
Source: Pharmaceuticals (Basel). 2021 Jun 3;14(6):537. doi: 10.3390/ph14060537 (PMC8230321; doi:10.3390/ph14060537)
Supplement: Supplementary file 1 [file pharmaceuticals-14-00537-s001.zip]

Archive with 1 entries (1 files):
- pharmaceuticals-1248408-supplementary.pdf
